# Supplementary material for: Fabrication of AuNPs/MWCNTS/Chitosan Nanocomposite for the Electrochemical Aptasensing of Cadmium in Water
Source: Sensors (Basel). 2021 Dec 24;22(1):105. doi: 10.3390/s22010105 (PMC8747752; doi:10.3390/s22010105)
Supplement: Supplementary file 1 [file sensors-22-00105-s001.zip]

Archive with 1 entries (1 files):
- sensors-1437706-supplementary.pdf
